# Supplementary material for: Deodorization of Recycled HDPE: Comparative Assessment of Washing and Solvent-Based Purification Strategies with a Techno-Economic Analysis
Source: Polymers (Basel). 2026 Jun 9;18(12):1441. doi: 10.3390/polym18121441 (PMC13306681; doi:10.3390/polym18121441)
Supplement: Supplementary file 1 [file polymers-18-01441-s001.zip]

Archive with 1 entries (1 files):
- polymers-4304533-supplementary.pdf
